# Supplementary material for: Temporal and spatial variations of net anthropogenic nitrogen inputs (NANI) in the Pearl River Basin of China from 1986 to 2015
Source: PLoS One. 2020 Feb 10;15(2):e0228683. doi: 10.1371/journal.pone.0228683 (PMC7010255; doi:10.1371/journal.pone.0228683)
Supplement: S1 Dataset — (XLSX) [file pone.0228683.s007.xlsx]

## Sheet: Area of Pearl River Basin
Area
Sub-basins	Area(km^2)	Area Ratio
NPJ	58776.4	0.132523
BPJ	27542.4	0.0620997
YJ	41843	0.0943433
ZYJ	39714.3	0.0895436
HSH	55514.7	0.125169
LJ	58369.3	0.131605
GHJ	32055.1	0.0722744
QXXJ	36030	0.0812368
BJ	47765.9	0.107697
DJ	28572.6	0.0644226
ZSJ	17335.2	0.0390856
	Total Area (km^2)
Pearl River Basin	443519

## Sheet: NANI
	NANI of the Pearl River Basin and its sub-basins (kg N km^(-2))
	Sub-basins											Total
Year	NPJ	BPJ	YJ	ZYJ	HSH	LJ	GHJ	QXXJ	BJ	DJ	ZSJ	Pearl River Basin
1986	2165.86	4187.22	1999.41	4079.28	2685.08	2160.45	3864.5	4264.47	2488.41	3095.01	14014.3	3362.25
1987	2432.37	4470.68	2086.93	4186.11	2821.72	2334.68	3948.02	4365.18	2494.46	3133.06	13556.2	3472.44
1988	2877.03	4729.72	2232.77	4306.05	2961.75	2430.73	4019.12	4425.27	4017.19	4685.56	14864.4	3927.28
1989	3045.99	4901.03	2275.87	4369.15	3035.69	2515.17	4090.44	4451.58	4268.91	4713.32	16110.5	4075.29
1990	3177.01	5013.39	2434.1	4721.58	3188.43	2610.75	4311.96	4747.49	4427.71	4821.31	16686.1	4264.42
1991	3430.42	4941.02	2557.78	5049.57	3363.1	2775.46	4522.97	4851.43	4656.27	4955.51	17947	4484.32
1992	3826.73	5396.17	2664.05	5122.4	3479.98	2910.2	4564.56	5100.86	4717.6	4979.13	21598.1	4788.12
1993	3824.62	5856.72	2675.31	5626.75	3647.63	3030.1	4659.58	5500.61	5228.9	4628.51	14322.1	4686.86
1994	3940.73	5870.09	2730.99	5681.2	3861.51	3214.85	4797.98	6273.19	4736.88	4779.71	13670.7	4768.35
1995	4338.84	6185.47	2969.49	6169.56	3970.74	3305.26	4963.33	6719.98	5263.63	4892.72	16370.1	5150.26
1996	4539.59	5887.38	3107.06	6191.8	4113.57	3504.24	5271.74	6414.83	5295.69	4840.41	14832.6	5154.87
1997	4841.35	6330.45	3168.68	6282.34	4181.4	3524.41	4481.66	6795.79	5450.58	4635.86	17513.4	5329.57
1998	4916.25	6493.11	3266.96	6518.73	4262.22	3643.25	4630.31	6995.74	5704.49	4612.3	15951.8	5397.58
1999	4865.24	6386.47	3304.96	6288.34	4223.73	3666.52	4584.48	6953.32	5731.05	4730.93	16917.3	5406.87
2000	4973.94	6494.28	3371.06	6308.36	4370.36	3817.42	4845.22	7286.94	5824.63	5095.65	16331.1	5530.82
2001	5261.97	6706.72	3548.09	6703.94	4377.52	3791.06	4900.96	7650.59	5935.97	5164.34	16549.4	5690.26
2002	5364.61	6802.5	3384.64	6127.3	4418.21	4422.49	5004.81	7808.92	5999.47	5175.21	16866.1	5771.23
2003	5756.8	7497.57	3681.68	6875.92	4929.9	4573.33	5060.75	8087.97	6360.55	5315.3	17857.9	6158.71
2004	6147.13	8050.72	3794.96	7266.65	5139.33	4842.31	5126.96	8438.63	6336.97	5306.1	18412.2	6403.88
2005	6430.29	8408.82	3903.55	7602.81	5318.32	5046.37	5352.79	8834.67	6662.06	5532.12	18903	6670.5
2006	6800.08	8977.5	3867.89	7590.19	5190.96	5017.18	5228.97	8739.48	6647.77	5515.63	17264	6647.2
2007	6994.22	8613.68	4001.28	7922.12	5149.57	5055.06	5764.34	8686.98	6622.07	5415.26	16474.9	6686.8
2008	7375.18	9010.23	4079.15	7902.57	5183.15	5028.53	5263.75	8933.31	6850.55	5701.43	17389.3	6830.83
2009	7681.84	9623.37	4253.71	8265.47	5418.86	5363.27	5467.01	9400.48	7030.81	5680.46	18073.9	7129.53
2010	8143.27	9778.4	4425.81	8672.63	5587.09	5522.85	5547.67	9692.99	7226.8	5821.81	18632.1	7376.69
2011	8619.28	10475.4	4576.84	8909.24	5844.48	5771.46	5690.16	9907.8	7176.91	6042.51	18966.9	7633.1
2012	8919.47	10927.5	4835.54	9374.66	5976.33	5953.2	5823	10080.1	7069.59	6075.41	18466	7802.05
2013	9235.49	11235.2	4997.13	9719.68	6164.86	6205.76	6016.99	10256.2	6875.31	6044.28	18430.2	7970
2014	9253.74	11304.4	5047.23	9630.76	6166.73	6176.54	6042.09	10366.1	7016.41	6030.53	18469.5	7996.46
2015	9343.95	11745.8	5075.45	9658.62	6333.28	6146.72	6059.55	10454	7038.67	6048.01	18503.1	8071.15

## Sheet: Fertilizer N application
	Fertilizer N application of the Pearl River Basin and its sub-basins (kg N km^(-2))
	Sub-basins											Total
Year	NPJ	BPJ	YJ	ZYJ	HSH	LJ	GHJ	QXXJ	BJ	DJ	ZSJ	Pearl River Basin
1986	1041.2	1832.31	770.67	2056.07	920.949	854.378	2171.85	2207.23	1419.09	2097.99	9750.85	1741.69
1987	1208.23	1977.23	816.171	2149.35	1002.56	895.683	2254.36	2350.79	1475.15	2135.65	9328.65	1810.7
1988	1331.8	2104.24	824.636	2124.18	1063.76	924.8	2307.13	2441.77	2451.12	3050.35	10645.5	2071.71
1989	1534.94	2209.23	892.101	2306.96	1127.33	992.347	2337.74	2548.19	2699.44	3087.61	11866.9	2232.47
1990	1597.09	2221.74	1025.58	2631.88	1234.66	1047.61	2486.93	2806.87	2863.78	3206.42	12357.5	2380.21
1991	1833.1	2197.9	1110.5	2867.63	1393.12	1198.35	2627.92	2840.19	3041.53	3245.44	13102.6	2542.48
1992	2163	2517.56	1209.46	2969.11	1447.74	1277.29	2589.49	3003.61	3077.08	3247.12	16181	2776.45
1993	2169.45	2958.96	1230.6	3240.46	1594.65	1362.18	2594.96	3085.67	3549.83	2796.79	8339.31	2583.03
1994	2166.83	2911.08	1247.64	3403.67	1726.24	1484.4	2642.34	3446.2	2999.03	2885.38	7365.36	2569.52
1995	2404.06	3072.92	1430.66	3810.81	1775.78	1532.06	2745.39	3895.87	3597.37	2945.17	9809.84	2885.02
1996	2552.58	2782.92	1538.73	3868.26	1892.35	1681.24	3023.37	3668	3706.35	2902.62	8154	2882.12
1997	2756.89	3154.87	1631.84	3988.1	2058.58	1762.19	2598.46	4128.09	3882.07	2768.17	10900.9	3107.56
1998	2745.63	3162.02	1724.5	4275.6	2090.73	1799.67	2731.02	4381.23	4091.11	2758.62	9220.35	3136.31
1999	2734.99	3145.94	1728.06	4020.94	2037.45	1782.43	2669.89	4174.17	4038.28	2774.39	9764.66	3097.86
2000	2831.96	3232.19	1772.15	4054.46	2114.87	1865.3	2794.2	4288.62	4043.19	2976.87	8432.52	3123.61
2001	2982.79	3359.6	1869.63	4345.04	2183.22	1859.3	2839.85	4498.01	4135.88	3003.02	8609.64	3233.39
2002	3032.02	3338.83	1832.21	4166.87	2226.21	2326.94	2870.41	4646.96	4203.26	2912.9	8586.42	3300.92
2003	3206.34	3603.01	2003.07	4628.38	2512.22	2357.56	2868.41	4738.74	4432.51	2934.8	8623.62	3472.57
2004	3395.61	3746.72	2104.6	4954.96	2617.64	2512.06	2886.49	4955.46	4358.48	2881.15	8226.62	3570.89
2005	3397.88	3805.98	2172.3	5172.66	2705.68	2573.26	2964.55	5037.92	4532.24	2863.46	7933.84	3638.29
2006	3518.32	3862.85	2276.81	5432.23	2817.77	2684.01	3019.69	5208.29	4583.32	2875.43	5894.06	3663.87
2007	3630.22	3924.85	2398.9	5722.49	2959.74	2817.75	3455.32	5349.7	4705.44	2861.02	5137.97	3781.07
2008	3824.66	4106.13	2495.93	5759.49	2983.34	2828.22	3073.77	5389.66	4834.48	2917.03	5399.57	3838.3
2009	3733.39	4057.9	2551.12	6005.53	3058.76	2942.95	3159.66	5726.44	4983.16	2974.68	6044.44	3953.48
2010	3966.69	4065.07	2651.05	6243.39	3125.09	3059.71	3221.29	5880.36	5121.91	2949.26	5994.75	4067.56
2011	4316.94	4416.41	2741.23	6347.31	3240.24	3153.55	3236.02	5985.29	5072.16	3044.66	6184.67	4198.17
2012	4427.42	4493.18	2862.79	6548.62	3298.93	3203.92	3269.83	6099.28	4991.63	3105.91	5837.91	4254.47
2013	4584.75	4573.01	2957.51	6762.01	3418.86	3325.7	3308.2	6158.27	4731.94	3121.91	5897.39	4322.32
2014	4737.5	4615.33	3057.96	6881.69	3464.18	3266.65	3339.24	6241.8	4949.77	3094.36	5985.6	4397.44
2015	4705.8	4551.22	3104.04	6923.49	3547.01	3269.96	3381.79	6344.16	4980.06	3121.51	6026.86	4426.17

## Sheet: Food and feed net N import
	Food and feed net N import of the Pearl River Basin and its sub-basins (kg N km^(-2))
	Sub-basins											Total
Year	NPJ	BPJ	YJ	ZYJ	HSH	LJ	GHJ	QXXJ	BJ	DJ	ZSJ	Pearl River Basin
1986	600.758	1316.46	748.691	1031.48	1069.3	741.7	885.252	1050.28	405.11	423.892	1823.77	847.34
1987	652.564	1359.75	781.447	1042.33	1095.37	819.526	879.324	1039.66	360.102	421.793	1803.03	867.376
1988	941.229	1484.67	915.264	1197.1	1172.52	876.937	880.752	1058.34	752.862	815.567	1910.76	1030.58
1989	935.062	1468.45	876.142	1072.92	1140.23	865.846	890.247	989.021	748.331	802.866	1835.38	999.25
1990	950.052	1496.06	886.933	1065.81	1156.99	888.669	929.26	996.692	725.806	775.218	1822.63	1007.17
1991	935.256	1444.68	924.362	1159.21	1160.79	883.647	965.346	1037.49	767.109	864.004	2110.7	1041.08
1992	957.983	1481.92	921.122	1113.32	1184.02	907.579	1007.6	1102.42	804.777	910.559	2642.1	1084.2
1993	943.33	1481.84	910.614	1292.35	1189.08	921.816	1066.97	1407.02	873.916	1020.44	3256.74	1167.38
1994	965.215	1341.99	933.007	1140.41	1230.43	951.374	1109.37	1554.24	946.592	1024.59	3375.93	1186.95
1995	1038.22	1449.06	951.049	1136.04	1234.11	942.94	1054.32	1499.92	867.746	1044.3	3392.42	1188.97
1996	1001.64	1463.3	968.359	1112.94	1235.16	941.471	1057.56	1493.8	781.468	1009.59	3445.29	1174.78
1997	1034.11	1417.28	920.58	1098.25	1108.35	864.612	921.942	1282.5	760.234	916.882	3353.02	1105.58
1998	1100.89	1459.08	911.784	1049.08	1109.52	868.757	910.023	1243.03	804.234	873.946	3488.35	1115.68
1999	1131.86	1480.79	927.696	1070.69	1152.46	911.277	906.6	1426.59	873.672	960.736	3670.08	1170.38
2000	1116.92	1481.31	959.781	1091.91	1222.98	967.127	1048.97	1651.23	967.3	1077.59	4076.09	1251.55
2001	1239.38	1603.46	1023.42	1181.06	1172.82	927.346	1022.89	1796.27	1004.87	1124.48	4026.5	1292.87
2002	1222.98	1656.16	924.088	924.506	1265.33	1082.04	1113.89	1862.38	990.476	1201.25	4246.15	1317.49
2003	1254.26	1707.74	966.496	1021.85	1321.96	1086.55	1124.84	1994.98	1079.36	1272.08	4362.92	1375.5
2004	1258.06	1740.22	922.998	1000.21	1325.82	1085.12	1115.49	2035.76	1104	1283.31	4595.33	1387.37
2005	1301.16	1832.69	902.783	959.872	1372.52	1113.9	1155.9	2172.77	1203.19	1445.93	4812.73	1446.65
2006	1333.38	1951.01	755.513	755.654	1102.62	938.182	956.041	1964.15	1096.53	1309.6	4829.23	1318.16
2007	1328.73	1474.88	699.908	623.934	847.873	711.902	897.46	1741.6	1002.41	1239.84	4350.41	1153.61
2008	1448.03	1586.78	701.167	602.755	928.116	760.082	954.793	1946.32	1069.62	1296.24	4639.35	1233.91
2009	1538.68	1674.95	750.522	626.772	972.249	801.988	960.817	1977.85	1067.5	1296.49	4734.75	1275.76
2010	1692.45	1818.44	799.554	728.117	1037.89	812.7	971.234	2040.26	1079.08	1336.33	4803.62	1340.71
2011	1697.46	1860.48	765.963	649.129	1010.07	779.215	954.754	1992.64	1023.83	1270.12	4593.68	1302.37
2012	1759.66	1743.19	772.66	634.752	974.739	763.08	953.342	1985.55	1000.94	1252.54	4573.3	1291.05
2013	1940.44	1884.68	802.997	645.311	988.465	781.681	980.151	1940.85	1032.71	1248.42	4452.84	1328.53
2014	2084.33	1951.95	816.799	625.265	971.942	790.691	983.936	1921.58	948.557	1245.03	4274.13	1332.84
2015	2120.87	1923.4	827.026	634.838	975.749	799.51	992.332	1927.67	924.616	1268.88	4222.64	1337.42

## Sheet: Atmospheric N deposition
	Atmospheric N deposition of the Pearl River Basin and its sub-basins (kg N km^(-2))
	Sub-basins											Total
Year	NPJ	BPJ	YJ	ZYJ	HSH	LJ	GHJ	QXXJ	BJ	DJ	ZSJ	Pearl River Basin
1986	247.392	627.09	100.296	261.982	260.103	190.728	183.17	327.064	92.3633	112.547	853.601	252.675
1987	285.2	709.1	110.806	277.078	286.752	253.517	190.182	303.82	87.5094	120.643	892.693	276.866
1988	315.835	708.814	109.821	261.844	280.902	256.411	185.519	255.935	121.139	136.884	990.758	283.374
1989	275.399	779.442	112.354	243.372	304.99	271.525	191.811	228.19	128.457	142.525	1088.86	289.177
1990	320.038	833.562	116.344	254.406	316.461	271.507	195.4	233.81	137.41	136.122	1197.04	306.747
1991	346.994	820.312	121.374	266.531	322.234	282.821	210.044	250.997	151.98	156.721	1460.73	328.926
1992	385.221	913.139	129.256	284.904	356.835	317.1	239.62	274.791	155.96	167.291	1622.58	362.493
1993	389.342	925.435	126.07	299.078	364.726	330.614	264.554	298.216	156.954	196.16	1751.36	378.243
1994	479.644	1119.98	134.993	328.614	398.17	357.93	321.485	413.556	172.525	242.516	2005.71	441.648
1995	558.148	1152.44	166.065	408.503	443.049	398.805	408.923	444.425	175.005	280.773	2212	494.771
1996	635.859	1189.92	160.543	381.278	454.602	412.61	407.309	416.921	172.839	298.768	2273.37	508.675
1997	693.089	1297.06	164.187	371.045	474.566	417.124	295.633	450.423	167.053	317.098	2303.42	521.816
1998	682.894	1407.43	170.841	362.275	512.199	476.89	297.072	435.87	164.395	348.429	2292.41	539.961
1999	637.458	1292.88	179.135	349.505	488.554	472.847	316.553	419.906	170.556	364.182	2532.24	534.136
2000	657.807	1307.48	179.431	333.703	485.485	484.554	319.147	419.921	180.261	409.691	2951.03	558.044
2001	664.528	1240.11	190.85	353.598	470.848	505.005	360.48	453.308	180.578	413.303	3076.84	569.353
2002	739.914	1337.05	189.088	314.267	459.276	499.145	360.946	445.176	196.003	455.617	3283.4	591.289
2003	930.541	1723.27	248.623	414.952	570.826	614.523	415.671	503.868	242.227	558.018	4195.43	740.261
2004	1124.38	2099.65	301.892	491.75	664.662	720.44	484.333	578.257	268.319	570.817	4771.41	864.061
2005	1351.81	2295.71	361.461	640.262	699.506	825.09	597.11	741.778	321.194	648.739	5499.33	1004.03
2006	1564.33	2686.6	393.083	614.67	759.45	883.585	611.653	714.804	355.7	753.154	5878.67	1096.49
2007	1651.57	2765.61	459.7	777.491	840.063	1021.66	746.652	809.345	383.164	840.372	6438.4	1209.97
2008	1705.82	2853.31	461.182	771.016	818.839	1013.34	738.578	861.377	408.357	1008.14	6797.19	1249.61
2009	1997.51	3416.53	515.599	840.949	923.192	1175.51	807.445	939.163	431.415	922.723	6734.87	1374.88
2010	2069.74	3410.93	543.191	899.538	953.633	1200.95	808.128	1006.35	470.753	1045.65	7271.68	1437.76
2011	2158.31	3697.17	613.512	1097.03	1066.72	1352.74	945.303	1155.4	521.962	1236.38	7625.06	1579.36
2012	2269.99	4174.96	738.437	1371.98	1217.79	1524.55	1041.63	1213.56	510.781	1218	7487.77	1705.69
2013	2238.12	4249.51	769.57	1482.52	1265.58	1629.88	1160.26	1366.91	535.915	1170.76	7515.35	1760.54
2014	1959.83	4195.44	703.424	1270.44	1236.62	1646	1143.24	1416.67	535.104	1182.76	7648.76	1702.28
2015	2043.73	4723.26	685.969	1260.65	1323.44	1611.3	1108.54	1395.91	539.336	1145.72	7694.44	1745.62

## Sheet: Crop N fixation
	Crop N fixation of the Pearl River Basin and its sub-basins (kg N km^(-2))
	Sub-basins											Total
Year	NPJ	BPJ	YJ	ZYJ	HSH	LJ	GHJ	QXXJ	BJ	DJ	ZSJ	Pearl River Basin
1986	276.503	411.364	379.752	729.749	434.725	373.647	624.225	679.901	571.846	460.589	1586.08	520.548
1987	286.38	424.595	378.508	717.352	437.029	365.95	624.156	670.913	571.693	454.975	1531.82	517.492
1988	288.172	431.999	383.047	722.933	444.568	372.587	645.718	669.225	692.073	682.755	1317.39	541.614
1989	300.588	443.897	395.278	745.899	463.136	385.457	670.643	686.181	692.685	680.318	1319.34	554.39
1990	309.831	462.031	405.238	769.487	480.32	402.965	700.373	710.124	700.707	703.549	1308.91	570.294
1991	315.068	478.128	401.541	756.189	486.953	410.638	719.66	722.757	695.646	689.345	1272.95	571.843
1992	320.529	483.55	404.216	755.064	491.385	408.232	727.86	720.041	679.779	654.156	1152.47	564.981
1993	322.495	490.481	408.033	794.861	499.176	415.489	733.09	709.703	648.206	615.123	974.717	558.201
1994	329.039	497.042	415.342	808.506	506.676	421.154	724.782	859.193	618.734	627.224	923.697	570.227
1995	338.409	511.044	421.715	814.215	517.809	431.461	754.705	879.762	623.508	622.474	955.843	581.499
1996	349.512	451.246	439.427	829.322	531.448	468.913	783.5	836.109	635.032	629.427	959.926	589.3
1997	357.258	461.239	452.074	824.945	539.9	480.478	665.624	934.777	641.216	633.717	956.065	594.616
1998	386.827	464.585	459.836	831.78	549.778	497.934	692.196	935.608	644.753	631.306	950.693	605.623
1999	360.937	466.87	470.063	847.219	545.27	499.971	691.444	932.658	648.544	631.62	950.296	604.505
2000	367.252	473.304	459.705	828.285	547.032	500.431	682.901	927.161	633.876	631.496	871.438	597.615
2001	375.277	503.549	464.185	824.234	550.625	499.408	677.745	903.005	614.642	623.544	836.41	594.644
2002	369.694	470.457	439.255	721.651	467.386	514.364	659.559	854.403	609.726	605.444	750.176	561.532
2003	365.659	463.539	463.482	810.736	524.895	514.697	651.833	850.389	606.451	550.409	675.887	570.387
2004	369.085	464.129	465.474	819.729	531.199	524.687	640.644	869.149	606.175	570.827	818.832	581.562
2005	379.447	474.439	466.997	830.016	540.614	534.124	635.236	882.209	605.44	573.993	657.106	581.535
2006	384.057	477.047	442.478	787.631	511.12	511.402	641.59	852.23	612.208	577.438	662.065	568.686
2007	383.712	448.34	442.77	798.195	501.891	503.74	664.911	786.331	531.06	474.033	548.129	542.145
2008	396.673	464.008	420.878	769.307	452.854	426.89	496.606	735.958	538.095	480.025	553.183	509.017
2009	412.268	473.997	436.471	792.211	464.662	442.818	539.092	757.026	548.734	486.562	559.88	525.411
2010	414.391	483.96	432.007	801.581	470.474	449.49	547.015	766.022	555.058	490.561	562.086	530.663
2011	446.572	501.317	456.132	815.772	527.458	485.951	554.081	774.469	558.964	491.346	563.479	553.206
2012	462.398	516.213	461.658	819.315	484.865	461.648	558.192	781.717	566.245	498.956	567.03	550.836
2013	472.181	527.995	467.051	829.836	491.958	468.494	568.374	790.11	574.747	503.178	564.651	558.616
2014	472.077	541.689	469.047	853.362	493.993	473.193	575.67	786.066	582.986	508.386	561.007	563.9
2015	473.55	547.969	458.418	839.645	487.083	465.952	576.887	786.274	594.648	511.903	559.181	561.952
