# Supplementary material for: Temporal and spatial variations of net anthropogenic nitrogen inputs (NANI) in the Pearl River Basin of China from 1986 to 2015
Source: PLoS One. 2020 Feb 10;15(2):e0228683. doi: 10.1371/journal.pone.0228683 (PMC7010255; doi:10.1371/journal.pone.0228683)
Supplement: S2 Dataset — (XLSX) [file pone.0228683.s008.xlsx]

## Sheet: Population Density
	Population Density in 11 sub-basins of the Pearl River Basin (individual km^(-2))
Year	NPJ	BPJ	YJ	ZYJ	HSH	LJ	GHJ	QXXJ	BJ	DJ	ZSJ
1986	126.226	203.432	109.27	197.341	134.687	102.377	188.412	200.557	115.101	118.509	545.824
1987	128.398	207.53	110.952	197.8	137.286	118.268	190.949	204.234	116.58	120.692	556.408
1988	136.313	214.68	112.186	200.003	140.233	120.667	199.974	208.078	184.414	201.676	569.197
1989	138.72	220.392	113.414	202.555	141.98	121.923	201.677	211.18	187.068	204.998	579.353
1990	140.932	225.053	114.79	205.987	143.886	123.494	207.72	217.163	191.404	209.39	590.298
1991	138.288	227.525	115.728	208.175	145.142	124.629	210.096	220.502	193.925	213.321	600.585
1992	143.947	229.877	116.909	210.673	146.485	126.139	213.762	223.41	196.752	217.862	613.525
1993	145.329	232.222	117.884	218.746	147.818	127.333	216.425	226.989	199.047	222.641	627.983
1994	146.864	235.598	118.874	220.981	149.299	128.552	219.06	290.331	201.36	226.692	642.057
1995	148.465	238.838	119.775	222.945	150.788	129.803	221.695	293.41	203.371	230.482	653.143
1996	150.738	219.655	120.569	215.918	149.813	131.985	223.623	262.278	205.5	234.32	663.695
1997	152.361	223.227	121.24	217.326	151.137	133.265	184.443	306.03	208.336	239.358	674.633
1998	154.199	226.394	122.05	218.632	152.312	134.643	185.568	309.269	210.662	243.372	683.687
1999	167.977	235.808	122.579	231.718	153.706	135.723	186.983	329.004	213.344	246.349	694.102
2000	157.079	229.04	123.981	235.54	154.669	136.922	188.966	336.048	217.089	251.765	705.818
2001	158.417	231.492	124.609	236.814	155.628	138.061	190.7	339.128	218.35	255.004	716.351
2002	159.93	233.928	116.553	210.015	142.013	157.621	190.551	334.942	219.55	259.607	726.98
2003	160.927	235.106	126.108	241.123	158.555	158.781	191.519	337.864	220.258	263.156	737.538
2004	163.064	235.565	127.309	243.763	158.506	158.776	192.94	341.649	221.554	267.942	753.21
2005	169.495	236.909	128.351	245.031	159.441	159.56	193.823	342.352	222.987	273.526	767.087
2006	171.245	240.195	130.054	249.495	161.651	161.348	196.413	348.521	225.444	280.138	780.357
2007	172.681	243.766	132.086	254.392	164.212	162.985	198.81	353.817	227.32	283.35	795.03
2008	174.321	246.873	133.846	258.408	166.323	163.893	200.854	359.343	229.011	291.439	807.984
2009	175.851	250.278	135.413	261.523	168.097	165.845	202.493	363.905	230.842	296.48	821.086
2010	178.151	256.096	132.423	257.87	166.408	162.82	201.147	369.934	232.877	304.669	834.055
2011	179.5	258.944	133.34	260.071	167.519	163.961	202.541	373.709	234.621	311.888	846.277
2012	180.686	260.625	135.219	264.933	169.291	164.956	203.775	374.798	232.195	311.651	857.36
2013	182.222	262.373	139.934	272.826	172.536	168.902	208.9	383.571	233.96	317.336	871.19
2014	183.328	264.919	140.456	275.034	174.1	170.778	211.613	388.086	235.509	324.191	885.034
2015	188.298	277.367	141.319	277.893	176.853	172.168	213.163	392.35	237.649	336.142	901.489
Mean	159.132	236.79	124.574	233.784	155.346	144.206	201.286	308.082	208.869	251.932	716.711

## Sheet: GDP
	Gross Domestic Product (GDP) in 11 sub-basins of the Pearl River Basin (10^4 RMB)
	Sub-basins
Year	NPJ	BPJ	YJ	ZYJ	HSH	LJ	GHJ	QXXJ	BJ	DJ	ZSJ
1986	469117	268737	233077	655087	485169	546319	432912	902452	644945	535648	2.25744e+06
1987	563853	304507	261184	700997	523259	677843	468364	849143	761110	704387	2.81906e+06
1988	733299	361634	307375	797389	590275	789410	536210	812344	1.34359e+06	1.1654e+06	3.9863e+06
1989	773245	396466	367948	862130	686405	897810	635082	788608	1.58125e+06	1.3971e+06	4.7263e+06
1990	912744	473762	423526	987182	782786	984571	722848	888584	1.81327e+06	1.82834e+06	5.6199e+06
1991	1.07488e+06	504088	473231	1.10338e+06	865258	1.11564e+06	817176	1.03372e+06	2.14153e+06	2.29195e+06	7.08324e+06
1992	1.25839e+06	588964	555972	1.31714e+06	1.0188e+06	1.35806e+06	1.0322e+06	1.29818e+06	2.61165e+06	2.93728e+06	9.54154e+06
1993	1.64637e+06	685904	765395	1.94982e+06	1.35647e+06	1.82959e+06	1.46211e+06	1.8086e+06	3.33136e+06	4.21307e+06	1.35551e+07
1994	2.50502e+06	974553	1.10633e+06	2.86834e+06	1.93805e+06	2.51453e+06	2.18087e+06	3.4274e+06	4.16163e+06	5.79779e+06	1.77809e+07
1995	3.06248e+06	1.16417e+06	1.42336e+06	3.71253e+06	2.49757e+06	3.21264e+06	3.07004e+06	4.27969e+06	5.08417e+06	7.59314e+06	2.25966e+07
1996	3.7384e+06	1.17015e+06	1.65657e+06	4.27187e+06	2.8097e+06	3.49203e+06	3.63631e+06	4.56702e+06	5.68851e+06	9.20453e+06	2.65683e+07
1997	4.15937e+06	1.32371e+06	1.90179e+06	4.83209e+06	3.18755e+06	3.92295e+06	3.11972e+06	5.61342e+06	6.24542e+06	1.1138e+07	3.08358e+07
1998	4.51605e+06	1.43672e+06	1.95074e+06	4.71769e+06	3.26391e+06	4.10761e+06	2.84225e+06	5.47537e+06	6.68971e+06	1.31214e+07	3.49155e+07
1999	4.65845e+06	1.54111e+06	2.05295e+06	4.6382e+06	3.42067e+06	4.33067e+06	3.00905e+06	5.02813e+06	7.29041e+06	1.5203e+07	3.92492e+07
2000	4.91219e+06	1.64636e+06	2.17661e+06	4.84374e+06	3.66165e+06	4.72145e+06	3.22211e+06	5.38692e+06	8.09854e+06	1.80716e+07	4.5983e+07
2001	5.19445e+06	1.81363e+06	2.3431e+06	5.22739e+06	3.94295e+06	5.20773e+06	3.52041e+06	5.90007e+06	8.92038e+06	2.07404e+07	5.26528e+07
2002	5.62827e+06	2.01646e+06	2.43651e+06	5.21315e+06	3.878e+06	5.46084e+06	3.81024e+06	6.26522e+06	9.77769e+06	2.43597e+07	5.97023e+07
2003	6.24616e+06	2.281e+06	2.72096e+06	5.68814e+06	4.24647e+06	6.10138e+06	4.09603e+06	6.85027e+06	1.12505e+07	2.91102e+07	7.07192e+07
2004	7.42812e+06	2.78249e+06	3.32963e+06	6.03435e+06	3.96685e+06	6.62649e+06	3.49266e+06	7.20346e+06	1.34096e+07	3.51661e+07	8.44877e+07
2005	8.8771e+06	3.56062e+06	3.87799e+06	7.00612e+06	4.61517e+06	7.66538e+06	3.93631e+06	8.13923e+06	1.61117e+07	4.14972e+07	1.02717e+08
2006	1.0403e+07	4.27818e+06	4.78504e+06	9.86112e+06	7.11005e+06	1.01858e+07	6.50197e+06	1.09928e+07	1.96135e+07	4.91895e+07	1.22294e+08
2007	1.23651e+07	5.09118e+06	5.77153e+06	1.22217e+07	8.70363e+06	1.2402e+07	7.99694e+06	1.32365e+07	2.3895e+07	5.85713e+07	1.45592e+08
2008	1.47141e+07	6.26973e+06	6.88217e+06	1.47377e+07	1.02155e+07	1.46593e+07	9.23021e+06	1.59081e+07	2.80844e+07	6.79887e+07	1.69653e+08
2009	1.66031e+07	7.33206e+06	7.76656e+06	1.68441e+07	1.14625e+07	1.66366e+07	9.99287e+06	1.75056e+07	3.08667e+07	7.15262e+07	1.84493e+08
2010	1.91826e+07	8.48408e+06	9.4818e+06	2.04722e+07	1.39776e+07	2.05981e+07	1.20136e+07	2.15879e+07	3.71191e+07	8.33551e+07	2.16461e+08
2011	2.29602e+07	1.0357e+07	1.13854e+07	2.51064e+07	1.66993e+07	2.46303e+07	1.4565e+07	2.61318e+07	4.37411e+07	9.68229e+07	2.5155e+08
2012	2.70669e+07	1.27286e+07	1.2918e+07	2.78643e+07	1.85657e+07	2.79659e+07	1.61944e+07	2.87816e+07	4.67802e+07	1.07008e+08	2.70939e+08
2013	3.06498e+07	1.47988e+07	1.43108e+07	3.13689e+07	2.06373e+07	3.10469e+07	1.81692e+07	3.26399e+07	5.60469e+07	1.19588e+08	3.01499e+08
2014	3.28571e+07	1.70619e+07	9.92569e+06	1.57566e+07	1.63318e+07	3.43894e+07	1.96e+07	3.55263e+07	5.63037e+07	1.30402e+08	3.24882e+08
2015	3.62385e+07	2.15326e+07	1.72452e+07	3.73983e+07	2.62641e+07	3.65898e+07	2.07108e+07	3.74416e+07	6.00372e+07	1.40278e+08	3.51077e+08
Mean	9.71328e+06	4.44097e+06	4.36121e+06	9.30194e+06	6.59014e+06	9.82223e+06	6.03393e+06	1.05423e+07	1.73148e+07	3.90269e+07	9.92079e+07

## Sheet: Red tide
	Annual frequency of red tides in Guangdong coasts (time)
Year	Western coast	Eastern coast	Daya Bay	Dapeng Bay	Pearl River Estuary	Guangdong coasts
1986					1	1
1987			2	1	2	5
1988				4	1	5
1989				5	1	6
1990				17	1	18
1991			6	15	1	22
1992	1		1	8		10
1993				3		3
1994					1	1
1995				1		1
1996					1	1
1997		3				3
1998	1	3	4	2	7	17
1999		3	2	3		8
2000		1	6	6	2	15
2001	1	1	4	5	4	15
2002	1	2	1	3	7	14
2003	1	7	3	5	9	25
2004	2	1	5	4	3	15
2005	5	2	1		4	12
2006	2	2	1		5	10
2007		5	1	3	2	11
2008	1	1	2	4	1	9
2009		3		1	5	9
2010	1	2	3	7	1	14
2011		2	4		4	10
2012	4	2	3	4	3	16
2013	2	1		1	2	6
2014	4	1	3	4	3	15
2015	3		1	1	3	8
total	29	42	53	107	74	305
